# Supplementary material for: An Objective Measure of Noseband Tightness and Its Measurement Using a Novel Digital Tightness Gauge
Source: PLoS One. 2017 Jan 3;12(1):e0168996. doi: 10.1371/journal.pone.0168996 (PMC5207410; doi:10.1371/journal.pone.0168996)
Supplement: S1 File — (M) [file pone.0168996.s004.m]

%   Plot curvature for full noseband section profile
%   V Casey, T Conway, University of Limerick, Ireland, Sept 2016
%   Smooth the data to allow gradient calculations
%   Data is stored in a two column matrix (RThetaCS) with radial distance
%   in the first column and corresponding angle measure in the
%   second column.

    rho=smooth(RThetaCS(:,1)); %smooth the radial data
    theta=smooth(RThetaCS(:,2)); %smooth the angular data
%   To avoid end effects with gradient, add the three end points to start and
%   three start points to the end to get continuity (circular boundary condition).
    Npts = length(rho);
    NOverLap = 3;   
    rho = [ rho(Npts-NOverLap+1:Npts,1) ; rho; rho(1:NOverLap,1)];
    theta = [ theta(Npts-NOverLap+1:Npts,1) ; theta; theta(1:NOverLap,1)];
    plotidx = [NOverLap+1:NOverLap+Npts]; %create a plot data index

% plot the polar profile
    polar(theta,rho);
    hold on

%transform poloar data to cartesian (x,y) values
    x=rho.*cos(theta);
    y=rho.*sin(theta);

%calculate signed curvature from forward (anticlockwise) gradients
    dx  = gradient(x);
    ddx = gradient(dx);
    dy  = gradient(y);
    ddy = gradient(dy);
    num   = dx .* ddy - ddx .* dy;
    denom = dx .* dx + dy .* dy;
    denom = sqrt(denom);
    denom = denom .* denom .* denom;
    curvature = num ./ denom;

%exclude negative curvature regions since noseband will hammock here
    curvatur = curvature;
    curvatur(curvature < 0) = NaN; 
    tension=1; % if tension is available insert here, otherwise leave as 1
    force=curvatur*tension; 

%use frenet function to calculate Tangent, Normal, Binormal, curvature
%(same as calculated above but unsigned) and torsion (3D)
% available from https://uk.mathworks.com/matlabcentral/fileexchange/11169-frenet
    [T,N,B,k,t] = frenet(x,y);

%   Superimpose plot of curvature on top of polar plot
% use quiver to plot Normal at each xy point scaled by curvature there (and
% tension if desired/available). Only plot points once.
     quiver(x(plotidx),y(plotidx),N(plotidx,1).*force(plotidx),N(plotidx,2).*force(plotidx), 'color','r','AutoScale','off');
% add legend to plot
   legend('Profile','Normal Force')
