# Supplementary material for: An Objective Measure of Noseband Tightness and Its Measurement Using a Novel Digital Tightness Gauge
Source: PLoS One. 2017 Jan 3;12(1):e0168996. doi: 10.1371/journal.pone.0168996 (PMC5207410; doi:10.1371/journal.pone.0168996)
Supplement: S2 File — (XLSX) [file pone.0168996.s005.xlsx]

## Sheet: DGTv3Cal
	Set	Load (N)	Unload (N)
0	0	0	0
1	9.81	9	10
2	19.62	19	19
3	29.43	29	29
4	39.24	39	39
5	49.05	49	49
6	58.86	58	58
7	68.67	68	68
8	78.48	78	77.5
9	88.29	87.5	87
10	98.1	97.5	97
12	117.72	117	117
14	137.34	136	137
16	156.96	155	156
18	176.58	175	175
20	196.2	195	195

## Sheet: DTGv3TrialData
	Noseband	Force (N)			Tension (N/cm)
Horse	Width (mm)	F0F5	F1F0	F2F0	F0F5	F1F0	F2F0
1	23	38	23	18	16.5217	10	7.82609
2	19	55	21	17	28.9474	11.0526	8.94737
3	22	43	17	17	19.5455	7.72727	7.72727
4	20	35	17	12	17.5	8.5	6
5	21	50	28	16	23.8095	13.3333	7.61905
6	31	38	22	10	12.2581	7.09677	3.22581
7	25	39	37	8	15.6	14.8	3.2
8	21	83	51	17	39.5238	24.2857	8.09524
9	19	NAN	34	34	NAN	17.8947	17.8947
10	22	43	27	30	19.5455	12.2727	13.6364
11	22		49	17	0	22.2727	7.72727
12	25	71	51	36	28.4	20.4	14.4
13	24	75	63	23	31.25	26.25	9.58333
14	25	59	45	22	23.6	18	8.8
15	21	NAN	52	20	NAN	24.7619	9.52381

## Sheet: DTGv4Cal
Mass (kg)	Load (N)	DGTv4 Up (N)	DTGv4 Down (N)
0	0	0	0
1	9.81	9	9
2	19.62	19	19
3	29.43	29	29
4	39.24	39	39
5	49.05	49	49
6	58.86	58	58
7	68.67	68	68
8	78.48	78	78
9	88.29	88	88
10	98.1	97	97
11	107.91	107	107
12	117.72	117	117
13	127.53	127	127
14	137.34	136	136
15	147.15	146	146
16	156.96	156	156
17	166.77	165	166
18	176.58	175	175

## Sheet: DTGv4TrialData
	Noseband	Force (N)						Tension (N/cm)
Horse	Width (mm)	F0F5	L0F5	F1F0	L1F0	F2F0	L2F0	F0F5	L0F5	F1F0	L1F0	F2F0	L2F0
1	26	68	21	37	8	10	2	26.1538	8.07692	14.2308	3.07692	3.84615	0.769231
2	20	69	25	50	6	14	3	34.5	12.5	25	3	7	1.5
3	20	53	16	46	17	7	2	26.5	8	23	8.5	3.5	1
4	25	NAN	15	42	11	14	3	NAN	6	16.8	4.4	5.6	1.2
5	26	46	3	48	13	22	6	17.6923	1.15385	18.4615	5	8.46154	2.30769
6	22	84	21	33	4	15	2	38.1818	9.54545	15	1.81818	6.81818	0.909091
7	19	47	17	49	14	18	1	24.7368	8.94737	25.7895	7.36842	9.47368	0.526316
8	25	68	21	20	3	16	7	27.2	8.4	8	1.2	6.4	2.8
9	20	58	14	44	6	11	5	29	7	22	3	5.5	2.5
10	20	63	17	28	2	11	1	31.5	8.5	14	1	5.5	0.5
11	25	95	28	33	9	14	3	38	11.2	13.2	3.6	5.6	1.2
12	25	NAN	25	38	12	18	4	NAN	10	15.2	4.8	7.2	1.6
	NAN	Not a number
